# Supplementary material for: Causal Analysis of Multidimensional Dietary Data to Assess Effects on All-Cause Mortality
Source: Nutrients. 2026 May 21;18(10):1629. doi: 10.3390/nu18101629 (PMC13210281; doi:10.3390/nu18101629)
Supplement: Supplementary file 1 [file nutrients-18-01629-s001.zip]

Archive with 1 entries (1 files):
- nutrients-4122097-supplementary.pdf
